# Supplementary material for: Repetitive Transcranial Magnetic Stimulation (rTMS) as a Promising Treatment for Craving in Stimulant Drugs and Behavioral Addiction: A Meta-Analysis
Source: J Clin Med. 2022 Jan 26;11(3):624. doi: 10.3390/jcm11030624 (PMC8836499; doi:10.3390/jcm11030624)
Supplement: Supplementary file 1 [file jcm-11-00624-s001.zip]

Archive with 1 entries (1 files):
- jcm-1544935-supplementary.pdf
